# Supplementary material for: Mentalization, Oxytocin, and Cortisol in the General Population
Source: Life (Basel). 2023 Jun 6;13(6):1329. doi: 10.3390/life13061329 (PMC10304676; doi:10.3390/life13061329)
Supplement: Supplementary file 1 [file life-13-01329-s001.zip]

Archive with 1 entries (1 files):
- life-2334377-supplementary.csv
