# Supplementary material for: Mentalization, Oxytocin, and Cortisol in the General Population
Source: Life (Basel). 2023 Jun 6;13(6):1329. doi: 10.3390/life13061329 (PMC10304676; doi:10.3390/life13061329)
Supplement: Supplementary file 1 [file life-13-01329-s001.zip › life-2334377-supplementary.csv]

Cortisol	Oxytocin	MZQ	PANASP	PANASN	SES	age	Oxytocin median split	Biological Motion	sex
3	2	73	10	10	33	28	0	4	1			MZQ = Mentalization Questionnaire
6	11	38	15	24	44	18	1	6	1			PANAS = Positive and Negative Affect Schedule
5	21	17	42	19	33	31	1	7	1			SES = Socioeconomic Status
17	19	27	21	10	32	32	1	3	1			Oxytocin median split: 0 - below the median; 1 - above the median
3	16	67	11	10	42	22	1	1	1			Sex: 1 - male; 2 - female
15	21	15	21	25	50	44	1	3	1
1	13	62	10	30	45	43	1	1	1
4	17	36	28	35	40	49	1	5	1
12	10	35	16	36	42	35	0	1	1
10	20	30	21	20	52	18	1	4	1
4	14	21	28	26	43	24	1	5	1
16	9	42	20	15	51	45	0	3	1
6	11	21	25	33	28	32	1	5	1
7	5	40	10	10	39	58	0	1	1
1	2	51	40	26	53	45	0	4	1
0	15	18	47	10	36	47	1	2	1
9	10	22	15	17	42	24	0	4	1
8	6	32	11	12	50	38	0	2	1
6	1	44	21	12	44	50	0	3	1
7	16	28	17	35	39	24	1	5	1
5	8	44	26	23	58	54	0	4	1
7	23	20	37	22	42	34	1	6	2
5	8	49	13	28	48	52	0	3	1
3	2	54	10	11	53	37	0	3	1
5	14	38	17	15	47	65	1	7	1
3	12	51	12	15	46	41	1	1	1
9	22	15	17	22	63	33	1	5	2
5	14	38	16	13	45	46	1	5	1
10	11	32	16	19	33	45	1	3	1
13	13	45	17	13	38	24	1	4	1
3	12	35	29	19	31	46	1	6	1
10	13	38	21	22	51	19	1	6	1
1	3	58	19	28	31	58	0	1	1
3	1	67	12	10	63	70	0	1	1
4	5	23	13	23	49	35	0	4	1
2	7	46	14	11	40	32	0	4	1
14	8	33	19	24	45	24	0	5	1
7	5	39	17	14	32	36	0	3	1
2	2	40	12	11	37	61	0	6	1
4	1	47	17	21	60	43	0	1	1
9	1	49	14	17	41	19	0	2	1
8	5	46	30	13	42	37	0	5	1
7	3	57	18	24	39	42	0	2	1
6	20	19	24	35	40	22	1	4	2
10	15	43	17	14	45	57	1	4	1
9	7	26	29	20	54	19	0	3	1
12	11	31	20	13	40	51	1	6	1
7	4	46	12	20	55	43	0	4	1
2	6	35	17	12	49	37	0	4	1
4	18	35	11	14	53	66	1	3	1
7	8	44	28	16	40	42	0	2	1
5	22	35	20	34	30	49	1	7	2
13	23	18	33	42	37	42	1	7	1
3	11	47	21	44	66	37	1	2	1
6	9	32	23	35	40	49	0	4	1
2	5	60	28	38	52	63	0	1	1
5	3	19	44	22	36	46	0	3	1
2	8	45	19	34	47	63	0	2	1
4	4	34	11	23	37	50	0	7	1
12	14	63	20	12	52	18	1	2	1
3	2	61	13	40	47	32	0	2	1
5	24	33	13	25	56	25	1	3	1
2	18	33	15	26	53	35	1	4	1
15	8	41	20	37	59	51	0	2	1
1	16	42	28	11	57	19	1	4	2
6	9	17	40	39	41	22	0	6	2
5	5	20	37	27	53	45	0	5	2
8	12	23	29	31	47	43	1	3	2
12	7	27	31	26	44	20	0	2	2
16	3	46	15	28	60	34	0	1	1
20	5	54	16	21	58	44	0	2	1
13	16	31	12	12	50	32	1	6	2
4	10	45	29	37	45	36	0	2	2
2	4	25	13	16	54	46	0	1	2
1	10	31	22	18	50	37	0	4	2
11	7	33	16	20	66	27	0	4	1
8	6	38	15	12	61	44	0	6	1
15	14	36	16	13	42	51	1	4	1
8	10	31	18	15	44	38	0	4	2
4	16	29	21	14	43	62	1	5	1
1	6	45	20	21	46	62	0	3	2
1	13	36	26	35	63	18	1	3	2
5	14	35	23	25	36	61	1	3	2
4	18	24	32	22	49	27	1	3	2
8	18	22	25	13	47	42	1	4	2
8	10	21	28	19	38	49	0	2	2
2	21	47	28	34	44	40	1	4	1
24	7	47	19	30	48	31	0	3	2
12	10	27	12	25	49	55	0	4	2
8	1	50	18	30	41	36	0	3	1
1	1	75	21	15	48	59	0	1	1
4	5	31	21	16	44	18	0	6	2
6	14	54	17	33	45	21	1	5	2
5	22	43	11	23	34	37	1	6	2
9	15	37	16	17	42	40	1	2	2
11	13	41	12	20	40	27	1	6	2
8	17	45	12	27	50	49	1	6	2
10	7	66	21	14	33	19	0	5	1
4	26	37	18	26	37	48	1	2	2
4	2	47	26	19	45	68	0	4	1
2	10	20	13	10	64	33	0	4	2
2	14	52	23	15	52	36	1	3	2
7	14	24	18	12	42	27	1	4	2
11	11	26	12	15	43	21	1	4	2
1	5	32	17	15	43	19	0	3	2
1	4	32	10	21	45	22	0	4	2
5	14	38	18	24	53	46	1	6	2
3	1	35	32	13	49	28	0	5	2
6	7	30	30	20	42	25	0	4	2
6	10	62	26	18	44	21	0	1	1
3	1	40	20	14	59	19	0	4	2
4	5	57	24	19	51	35	0	4	2
6	8	47	17	24	48	55	0	3	2
2	14	43	18	13	53	44	1	5	2
6	8	42	24	28	57	59	0	3	2
15	14	41	22	11	32	31	1	4	2
2	3	39	22	24	64	77	0	6	2
2	23	44	24	21	48	61	1	5	2
9	24	47	25	17	64	24	1	1	2
5	16	25	23	25	42	25	1	5	2
3	7	29	15	14	35	27	0	1	2
9	14	48	28	19	45	52	1	3	2
2	18	49	14	19	33	67	1	2	2
1	1	45	13	12	38	33	0	4	2
8	14	34	25	12	47	42	1	3	2
20	28	28	28	26	51	34	1	5	2
19	23	29	16	26	43	65	1	2	2
5	9	54	14	23	55	51	0	1	2
5	5	52	15	15	58	41	0	4	2
1	1	55	27	19	56	32	0	3	2
8	2	29	10	23	29	56	0	5	2
1	3	30	14	17	41	31	0	3	2
7	12	44	10	18	50	37	1	3	2
12	18	25	22	18	54	24	1	1	2
11	17	28	13	36	61	67	1	2	2
3	1	30	13	32	48	37	0	2	2
9	7	25	13	23	45	42	0	3	2
3	18	17	30	18	56	47	1	1	2
4	7	24	16	23	44	39	0	4	2
1	5	32	24	19	56	30	0	1	2
2	6	49	20	27	50	38	0	4	2
6	13	44	12	24	62	42	1	2	2
9	18	34	12	26	59	35	1	4	2
6	10	37	10	21	48	37	0	6	2
10	13	29	16	30	47	34	1	6	2
5	8	37	13	13	39	38	0	6	2
19	21	29	18	27	59	32	1	4	2
5	15	15	17	25	47	55	1	4	2
15	17	26	28	17	60	39	1	5	2
8	6	37	12	32	60	40	0	4	2
